# Supplementary material for: Accidental Genetic Engineers: Horizontal Sequence Transfer from Parasitoid Wasps to Their Lepidopteran Hosts
Source: PLoS One. 2014 Oct 8;9(10):e109446. doi: 10.1371/journal.pone.0109446 (PMC4190172; doi:10.1371/journal.pone.0109446)
Supplement: Table S1 — Summary information of PDV queries used and Eukaryotic whole genome assemblies used in this study. For the left portion: “Polydnavirus queries” lists all the PDV sequences used in the search by accession number. “Wasp species” gives the species of wasp the PDV was sequenced from. “Length” is the base pair length of the PDV sequence. “Total” gives the total amount of base pairs sequenced for that species of wasp. For the right portion: “Abbreviation” gives an abbreviation for the eukaryote database used. “Eukaryote Genome” lists the eukaryote genome databases used in full. (XLS) [file pone.0109446.s003.xls]

## Sheet: polydnavirus_list
Polydnavirus Accession #	Wasp Species	Length	Total length			Abbreviation	Eukaryote Genome	vertebrate	plant	invertebrate	arthropod	insect	hymenoptera	lepidoptera	diptera
NC_007995.1	Campoletis sonorensis ichnovirus	8864				aaeg	Aedes_aegypti[insect_fly]_AAGE			yes	yes	yes			yes
NC_008003.1	Campoletis sonorensis ichnovirus	15510				acal	Aplysia_californica[mollusc]_Aplcal2.0			yes
NC_008007.1	Campoletis sonorensis ichnovirus	15812				acar	Anolis_carolinensis[lizard]_anoCar1	yes
NC_007988.1	Campoletis sonorensis ichnovirus	7760				acech	Acromyrmex_echinatior[insect_ant]_AEVX			yes	yes	yes	yes
NC_007990.1	Campoletis sonorensis ichnovirus	8171				aceph	Atta_cephalotes[ant]_ADTU			yes	yes	yes	yes
NC_007992.1	Campoletis sonorensis ichnovirus	8600				acoe	Aquilegia_coerulea[columbine]		yes
NC_008004.1	Campoletis sonorensis ichnovirus	7887				agam	Anopheles_gambiae[insect_fly]_anoGam1			yes	yes	yes			yes
NC_008008.1	Campoletis sonorensis ichnovirus	7604				agamM	Anopheles_gambiae_M[insect_fly]_ABKP			yes	yes	yes			yes
NC_007993.1	Campoletis sonorensis ichnovirus	9155				agamS	Anopheles_gambiae_S[insect_fly]_ABKQ			yes	yes	yes			yes
NC_007998.1	Campoletis sonorensis ichnovirus	11285				alyr	Arabidopsis_lyrata		yes
NC_007994.1	Campoletis sonorensis ichnovirus	9391				amel	Ailuropoda_melanoleuca[panda]_ailMel1	yes
NC_007996.1	Campoletis sonorensis ichnovirus	10223				andar	Anopheles_darlingi[insect_fly]_ADMH			yes	yes	yes			yes
NC_007987.1	Campoletis sonorensis ichnovirus	6567				apflo	Apis_florea[insect_bee]_AEKZ			yes	yes	yes	yes
NC_007985.1	Campoletis sonorensis ichnovirus	12098				apisu	Acyrthosiphon_pisum[insect_aphid]_Acyr20071212			yes	yes	yes
NC_008000.1	Campoletis sonorensis ichnovirus	14531				apmel	Apis_melifera[insect_bee]_apiMel3			yes	yes	yes	yes
NC_007999.1	Campoletis sonorensis ichnovirus	11841				aque	Amphimedon_queenslandica[porifera]_ACUQ1			yes
NC_008005.1	Campoletis sonorensis ichnovirus	6283				astep	Anopheles_stephensi[fly]_November_2011			yes	yes	yes			yes
NC_007997.1	Campoletis sonorensis ichnovirus	6138				atha	Arabadopsis_thalinia		yes
NC_008001.1	Campoletis sonorensis ichnovirus	14825				bdis	Brachypodium_distachyon[grass]		yes
NC_007989.1	Campoletis sonorensis ichnovirus	8284				bflo	Branchiostoma_floridae[lancelet]_JGI2			yes
NC_007991.1	Campoletis sonorensis ichnovirus	8315				bmor	Bombyx_mori[moth]_v2.0			yes	yes	yes		yes
NC_008002.1	Campoletis sonorensis ichnovirus	19557				boimp	Bombus_impatiens[insect_bee]_AEQM			yes	yes	yes	yes
NC_008006.1	Campoletis sonorensis ichnovirus	10757				boter	Bombus_terrestris[insect_bee]_AELG			yes	yes	yes	yes
NC_007986.1	Campoletis sonorensis ichnovirus	7276				btau	Bos_taurus[cow]_bosTau6	yes
AF411011.1	Campoletis_sonorensis_ichnovirus_segment_A	6283				camil	Callorhinchus_milii[shark]_AAVX	yes
AY029395.1	Campoletis_sonorensis_ichnovirus_segment_O1	11285				capit	Capitella_spI[polychaete]_Capit1			yes
AY029396.1	Campoletis_sonorensis_ichnovirus_segment_P	11841				ccle	Citrus_clementina[clementine]		yes
AY029397.1	Campoletis_sonorensis_ichnovirus_segment_T	14531				cfam	Canis_familiaris[dog]_canFam2	yes
AY029398.1	Campoletis_sonorensis_ichnovirus_segment_U	14825	305499			cflo	Camponotus_floridanus[insect_ant]_AEAB1			yes	yes	yes	yes
Z31378.2	Chelonus_inanitus_bracovirus_segment_V16.8	17789	17789			cgri	Cricetulus_griseus[hamster]_CriGri_1.0	yes
NC_006659.1	Cotesia congregata bracovirus	41573				chir	Capra_hircus[goat]_CHIR_1.0	yes
NC_006649.1	Cotesia congregata bracovirus	32108				chof	Choloepus_hoffmanni[sloth]_choHof1	yes
NC_006636.1	Cotesia congregata bracovirus	15876				cint	Ciona_intestinalis[ciona]_JGI2			yes
NC_006657.1	Cotesia congregata bracovirus	19820				cjac	Callithrix_jacchus[marmoset]_calJac3	yes
NC_006660.1	Cotesia congregata bracovirus	20197				cpap	Carica_papaya[papaya]		yes
NC_006647.1	Cotesia congregata bracovirus	8785				cpip	Culex_pipiens[insect_fly]_cpip3			yes	yes	yes			yes
NC_006639.1	Cotesia congregata bracovirus	24748				cpor	Cavia_porcellus[guinea_pig]_cavPor3	yes
NC_006641.1	Cotesia congregata bracovirus	15959				cqui	Culex_quinquefasciatus[insect_fly]_AAWU			yes	yes	yes			yes
NC_006655.1	Cotesia congregata bracovirus	15279				crei	Chlamydomonas_reinhardtii[green_algae]		yes
NC_006637.1	Cotesia congregata bracovirus	14489				csat	Cucumis_Sativus[cucumber]		yes
NC_006654.1	Cotesia congregata bracovirus	13597				csin	Citrus_sinensis[sweet_orange]		yes
NC_006643.1	Cotesia congregata bracovirus	12903				dalbo	Drosophila_albomicans_DroAlb_1.0			yes	yes	yes			yes
NC_006653.1	Cotesia congregata bracovirus	26062				dana	Drosophila_ananassae_dana_r1.3			yes	yes	yes			yes
NC_006651.1	Cotesia congregata bracovirus	19161				danple	Danaus_plexippus[butterfly]_v3			yes	yes	yes		yes
NC_006652.1	Cotesia congregata bracovirus	4981				dere	Drosophila_erecta_dere_r1.3			yes	yes	yes			yes
NC_006640.1	Cotesia congregata bracovirus	5032				dgri	Drosophila_grimshawi_dgri_r1.3			yes	yes	yes			yes
NC_006645.1	Cotesia congregata bracovirus	21388				dmad	Daubentonia_madagascarensis[aye-aye_lemur]_DauMad_1.0	yes
NC_006646.1	Cotesia congregata bracovirus	31972				dmel	Drosophila_melanogaster_dm3			yes	yes	yes			yes
NC_006648.1	Cotesia congregata bracovirus	15158				dmoj	Drosophila_mojavensis_dmoj_r1.3			yes	yes	yes			yes
NC_006661.1	Cotesia congregata bracovirus	11186				dnov	Dasypus_novemcinctus[armadillo]_dasNov2	yes
NC_006638.1	Cotesia congregata bracovirus	15230				dord	Dipodomys_ordii[kangaroo_rat]_dipOrd1	yes
NC_006635.1	Cotesia congregata bracovirus	29874				dpers	Drosophila_persimilis_AAIZ			yes	yes	yes			yes
NC_006633.1	Cotesia congregata bracovirus	27346				dpse	Drosphila_pseudoobscura_dpse_r2.13			yes	yes	yes			yes
NC_006662.1	Cotesia congregata bracovirus	17477				dpul	Daphnia_pulex[crustacean]_Dappu1			yes	yes
NC_006650.1	Cotesia congregata bracovirus	18768				drer	Danio_rerio[zebrafish]_danRer6	yes
NC_006658.1	Cotesia congregata bracovirus	30655				dsech	Drosophila_sechellia_AAKO			yes	yes	yes			yes
NC_006642.1	Cotesia congregata bracovirus	14286				dsimu	Drosophila_simulans_AAGH			yes	yes	yes			yes
NC_006656.1	Cotesia congregata bracovirus	12682				dvir	Drosphila_virilis_dvir_r1.2			yes	yes	yes			yes
NC_006634.1	Cotesia congregata bracovirus	14975				dwil	Drosphila_willistoni_dwil_r1.3			yes	yes	yes			yes
NC_006644.1	Cotesia congregata bracovirus	16103	567670			ecab	Equus_cabalus[horse]_equCab2B	yes
EF067319.1	Cotesia_plutellae_bracovirus_segment_S10	14184				eeur	Erinaceus_europaeus[hedgehog]_EriEur2.0	yes
DQ075360.1	Cotesia_plutellae_bracovirus_segment_S11	11982				egra	Eucalyptus_grandis[eucalyptus]		yes
EF067320.1	Cotesia_plutellae_bracovirus_segment_S14	6349				etel	Echinops_telfairi[tenrec]_echTel1	yes
EF067321.1	Cotesia_plutellae_bracovirus_segment_S16	7482				fcat	Felis_catus[cat]_FelCat6.2	yes
DQ075354.1	Cotesia_plutellae_bracovirus_segment_S2	13848				gacu	Gasterosteus_aculeatus[stickleback]_gasAcu1	yes
EF067322.1	Cotesia_plutellae_bracovirus_segment_S21	12172				ggal	Gallus_gallus[chicken]_galGal3	yes
EF067323.1	Cotesia_plutellae_bracovirus_segment_S22	18065				ggor	Gorilla_gorilla[gorilla]_gorGor3	yes
EF067324.1	Cotesia_plutellae_bracovirus_segment_S27	13909				glomor	Glossina_morsitans[insect_tsetse_fly]_tetsev1			yes	yes	yes			yes
AY651829.1	Cotesia_plutellae_bracovirus_segment_S28	21258				gmax	Glycine_max[soybean]		yes
DQ075355.1	Cotesia_plutellae_bracovirus_segment_S3	11017				gmor	Gadus_morhua[cod_fish]_GadMor2010	yes
AY651828.1	Cotesia_plutellae_bracovirus_segment_S30	23535				hburt	Haplochromis_burtoni[cichlid_fish]_AstBur1.0	yes
AY651830.1	Cotesia_plutellae_bracovirus_segment_S33	23697				hgla	Heterocephalus_glaber[naked_mole_rat]_AFSB01	yes
EF067325.1	Cotesia_plutellae_bracovirus_segment_S35	11724				hmag	Hydra_magnipapillata[cnidarian]_ABRM.1			yes
EF067326.1	Cotesia_plutellae_bracovirus_segment_S36	18893				hmelp	Heliconius_melpomene[butterfly]_ASM31383v2			yes	yes	yes		yes
EF067327.1	Cotesia_plutellae_bracovirus_segment_S37	14945				hrob	Helobdella_robusta[annelid]_Helro1			yes
EF067328.1	Cotesia_plutellae_bracovirus_segment_S38	14096				hsal	Harpegnathos_saltator[insect_ant]_AEAC1			yes	yes	yes	yes
DQ075356.1	Cotesia_plutellae_bracovirus_segment_S4	14943				hsap	Homo_sapiens_hg19	yes
EF067329.1	Cotesia_plutellae_bracovirus_segment_S41	17528				ixsca	Ixodes_scapularis[arachnid_tick]_IxscaW1			yes	yes
EF067330.1	Cotesia_plutellae_bracovirus_segment_S48	15432				lacha	Latimeria_chalumnae[coelacanth_fish]_LatCha1	yes
DQ075357.1	Cotesia_plutellae_bracovirus_segment_S5	14572				lafr	Loxodonta_africana[elephant]_loxAfr3	yes
EF067331.1	Cotesia_plutellae_bracovirus_segment_S50	13251				lerin	Leucoraja_erinacea[skate]_LER1	yes
EF067332.1	Cotesia_plutellae_bracovirus_segment_S51	17543				lgig	Lottia_gigantea[mollusc]_Lotgi1			yes
DQ075358.1	Cotesia_plutellae_bracovirus_segment_S8	10763				lhumi	Linepithema_humile[ant]_Lhum_UMD_V04			yes	yes	yes	yes
DQ075359.1	Cotesia_plutellae_bracovirus_segment_S9	10741	351929			locu	Lepisosteus_oculatus[gar_fish]_LepOcu1	yes
HQ009524.1	Cotesia_vestalis_bracovirus_segment_c1	14213				lutlon	Lutzomyia_longipalpis[insect_sand_fly]_Llon0.1			yes	yes	yes			yes
HQ009533.1	Cotesia_vestalis_bracovirus_segment_c10	17683				mdest	Mayetiola_destructor[insect_fly]_Mdes0.5			yes	yes	yes			yes
HQ009534.1	Cotesia_vestalis_bracovirus_segment_c11	23267				mdom	Monodelphis_domestica_monDom5	yes
HQ009535.1	Cotesia_vestalis_bracovirus_segment_c12	21425				mesc	Manihot_esculenta[cassava]		yes
HQ009536.1	Cotesia_vestalis_bracovirus_segment_c13	22954				meug	Macropus_eugenii[wallaby]_macEug1	yes
HQ009537.1	Cotesia_vestalis_bracovirus_segment_c14	13743				mfas	Macaca_fascicularis[macaque]_CAEC01	yes
HQ009538.1	Cotesia_vestalis_bracovirus_segment_c15	10941				mgal	Meleagris_gallopavo[turkey]_Turkey_2.01	yes
HQ009539.1	Cotesia_vestalis_bracovirus_segment_c16	14847				mgut	Mimulus_guttatus[monkeyflower]		yes
HQ009540.1	Cotesia_vestalis_bracovirus_segment_c17	10780				mhap	Meloidogyne_hapla[nematode]_ABLG1			yes
HQ009541.1	Cotesia_vestalis_bracovirus_segment_c18	12173				minc	Meloidogyne_incognita[nematode]_CABB1			yes
HQ009542.1	Cotesia_vestalis_bracovirus_segment_c19	6353				mluc	Myotis_lucifugus[microbat]_myoLuc2	yes
HQ009525.1	Cotesia_vestalis_bracovirus_segment_c2	7139				mmul	Macaca_mulatta[macaque]_rheMac2	yes
HQ009543.1	Cotesia_vestalis_bracovirus_segment_c20	39213				mmur	Microcebus_murinus[lemur]_micMur1	yes
HQ009544.1	Cotesia_vestalis_bracovirus_segment_c21	20333				mmus	Mus_musculus[mouse]_mm9	yes
HQ009545.1	Cotesia_vestalis_bracovirus_segment_c22	8662				mput	Mustela_putorius[ferret]_AGTQ	yes
HQ009546.1	Cotesia_vestalis_bracovirus_segment_c23	14264				mrotu	Megachile_rotundata[bee]_MROT_1.0			yes	yes	yes	yes
HQ009547.1	Cotesia_vestalis_bracovirus_segment_c24	36834				msex	Manduca_sexta[moth]_Msex_1.0			yes	yes	yes		yes
HQ009548.1	Cotesia_vestalis_bracovirus_segment_c25	8112				mtru	Medicago_truncatula[legume]		yes
HQ009549.1	Cotesia_vestalis_bracovirus_segment_c26	16127				mundu	Melopsittacus_undulatus[budgie_bird]_6.3	yes
HQ009550.1	Cotesia_vestalis_bracovirus_segment_c27	27881				mzeb	Maylandia_zebra[cichlid_fish]_MetZeb1.0	yes
HQ009551.1	Cotesia_vestalis_bracovirus_segment_c28	23103				nbric	Neolamprologus_brichardi[cichlid_fish]_NeoBri1.0	yes
HQ009552.1	Cotesia_vestalis_bracovirus_segment_c29	26482				ngir	Nasonia_giraulti[insect_wasp]_ADAO			yes	yes	yes	yes
HQ009526.1	Cotesia_vestalis_bracovirus_segment_c3	17848				nleu	Nomascus_leucogenys[gibbbon]_nomLeu1	yes
HQ009553.1	Cotesia_vestalis_bracovirus_segment_c30	4512				nlon	Nasonia_longicornis[insect_wasp]_ADAP			yes	yes	yes	yes
HQ009554.1	Cotesia_vestalis_bracovirus_segment_c31	6877				nvec	Nematostella_vectensis[cnidarian]_Nemve1			yes
HQ009555.1	Cotesia_vestalis_bracovirus_segment_c32	3811				nvit	Nasonia_vitripennis[insect_wasp]_Nvit2.0			yes	yes	yes	yes
HQ009556.1	Cotesia_vestalis_bracovirus_segment_c33	2683				oana	Ornithorynchus_anatinus[platypus]_ornAna1	yes
HQ009557.1	Cotesia_vestalis_bracovirus_segment_c34	15157				ocun	Oryctolagus_cuniculus[rabbit]_oryCun2	yes
HQ009558.1	Cotesia_vestalis_bracovirus_segment_c35	5667				ogar	Otolemur_garnettii[galago]_otoGar2	yes
HQ009527.1	Cotesia_vestalis_bracovirus_segment_c4	14038				olat	Oryzias_latipes[medaka_fish]_oryLat2	yes
HQ009528.1	Cotesia_vestalis_bracovirus_segment_c5	11406				onil	Oreochromis_niloticus[tilapia]_AERX	yes
HQ009529.1	Cotesia_vestalis_bracovirus_segment_c6	15209				opri	Ochotona_princeps[pika]_ochPri2	yes
HQ009530.1	Cotesia_vestalis_bracovirus_segment_c7	17462				oros	Odobenus_rosmarus[walrus]_Oros_1.0	yes
HQ009531.1	Cotesia_vestalis_bracovirus_segment_c8	15829				osat	Oryza_sativa[rice]		yes
HQ009532.1	Cotesia_vestalis_bracovirus_segment_c9	13187	540215			ovari	Ovis_aries[sheep]_Oar_v3.1	yes
NC_008862.1	Glypta fumiferanae ichnovirus	2298				pcap	Procavia_capensis[hyrax]_proCap1	yes
NC_008866.1	Glypta fumiferanae ichnovirus	2358				pham	Papio_hamadryas[baboon]_papHam1	yes
NC_008899.1	Glypta fumiferanae ichnovirus	2879				phlpap	Phlebotomus_papatasi[sand_fly]_Ppap2.0			yes	yes	yes			yes
NC_008845.1	Glypta fumiferanae ichnovirus	1963				phuco	Pediculus_humanus_corporis[insect_louse]_AAZO1			yes	yes	yes
NC_008882.1	Glypta fumiferanae ichnovirus	2625				pmar	Pteromyzon_marinus[lamprey]_petMar1	yes
NC_008864.1	Glypta fumiferanae ichnovirus	2341				pmol	Python_molurus[snake]_AEQU	yes
NC_008887.1	Glypta fumiferanae ichnovirus	2723				pnye	Pundamilia_nyererei[cichlid_fish]_PunNye1.0	yes
NC_008907.1	Glypta fumiferanae ichnovirus	3058				pogbar	Pogonomyrmex_barbatus[insect_ant]_ADIH			yes	yes	yes	yes
NC_008898.1	Glypta fumiferanae ichnovirus	2875				ppac	Pristionchus_pacificus[nematode]_ABKE1			yes
NC_008918.1	Glypta fumiferanae ichnovirus	3357				ppat	Physcomitrella_patens[moss]		yes
NC_008939.1	Glypta fumiferanae ichnovirus	3008				pper	Prunus_persica[peach]		yes
NC_008851.1	Glypta fumiferanae ichnovirus	2080				ppyg	Pongo_pygmaeus[orang]_ponAbe2	yes
NC_008876.1	Glypta fumiferanae ichnovirus	2548				ptri	Populus_trichocarpa[poplar]		yes
NC_008852.1	Glypta fumiferanae ichnovirus	2094				ptro	Pan_troglodytes[chimp]_panTro3	yes
NC_008872.1	Glypta fumiferanae ichnovirus	2454				pvam	Pteropus_vampyrus[bat]_pteVam1	yes
NC_008853.1	Glypta fumiferanae ichnovirus	2135				pxyl	Plutella_xylostella[moth]_DBM_FJ_V1.1			yes	yes	yes		yes
NC_008911.1	Glypta fumiferanae ichnovirus	3130				rcom	Ricinus_Communis[castorbean]		yes
NC_008840.1	Glypta fumiferanae ichnovirus	1859				rnor	Rattus_norvegicus[rat]_rn4	yes
NC_008879.1	Glypta fumiferanae ichnovirus	2590				rpro	Rhodnius_prolixus[insect_bug]_ACPB			yes	yes	yes
NC_008884.1	Glypta fumiferanae ichnovirus	2636				sara	Sorex_araneus[shrew]_SorAra2.0	yes
NC_008871.1	Glypta fumiferanae ichnovirus	2452				sbic	Sorghum_bicolor[sorghum]		yes
NC_008931.1	Glypta fumiferanae ichnovirus	4886				sbol	Saimiri_boliviensis[squirrel_monkey]_AGCE	yes
NC_008892.1	Glypta fumiferanae ichnovirus	2785				shar	Sarcophilus_harrisii[Tasmanian_devil]_DEVIL7	yes
NC_008877.1	Glypta fumiferanae ichnovirus	2572				sita	Setaria_italica[millet]		yes
NC_008869.1	Glypta fumiferanae ichnovirus	2408				skow	Saccoglossus_kowalevskii[acorn_worm]_Skow1.1			yes
NC_008873.1	Glypta fumiferanae ichnovirus	2462				smoe	Selaginella_moellendorffii[spikemoss]		yes
NC_008927.1	Glypta fumiferanae ichnovirus	4066				solinv	Solenopsis_invicta[ant]_AEAQ			yes	yes	yes	yes
NC_008937.1	Glypta fumiferanae ichnovirus	2759				spur	Strongylocentrotus_purpuratus[echinoderm]_strPru2			yes
NC_008846.1	Glypta fumiferanae ichnovirus	1963				ssal	Salmo_salar[salmon]_ASM23337v1	yes
NC_008922.1	Glypta fumiferanae ichnovirus	3519				sscr	Sus_scrofa[pig]_susScr9	yes
NC_008926.1	Glypta fumiferanae ichnovirus	4059				stri	Spermophilus_tridecemlineatus[squirrel]_speTri1	yes
NC_008843.1	Glypta fumiferanae ichnovirus	1945				tadh	Trichoplax_adherens[placozoa]_Triad1			yes
NC_008895.1	Glypta fumiferanae ichnovirus	2854				tbel	Tupaia_belangeri[tupaia]_tupBel1	yes
NC_008888.1	Glypta fumiferanae ichnovirus	2723				tcas	Tribolium_castaneum[insect_beetle]_Tcas3.0			yes	yes	yes
NC_008868.1	Glypta fumiferanae ichnovirus	2395				tgut	Taeniopygia_guttata_taeGut1	yes
NC_008839.1	Glypta fumiferanae ichnovirus	1750				tman	Trichechus_manatus[manatee]_AHIN	yes
NC_008909.1	Glypta fumiferanae ichnovirus	3111				tnig	Tetraodon_nigroviridus[tetraodon]_tetNig2	yes
NC_008919.1	Glypta fumiferanae ichnovirus	3391				trub	Takifugu_rubripes[fugu]_fr2	yes
NC_008875.1	Glypta fumiferanae ichnovirus	2540				tsyr	Tarsius_syrichta[tarsier]_tarSyr1	yes
NC_008920.1	Glypta fumiferanae ichnovirus	3403				ttru	Tursiops_truncatus[dolphin]_Ttru1.4	yes
NC_008916.1	Glypta fumiferanae ichnovirus	3331				vcar	Volvox_carteri[green_algae]		yes
NC_008890.1	Glypta fumiferanae ichnovirus	2768				vpac	Vicugna_pacos[vicugna]_vicPac1	yes
NC_008863.1	Glypta fumiferanae ichnovirus	2318				vvin	Vitis_vinifera[wine_grape]		yes
NC_008891.1	Glypta fumiferanae ichnovirus	2775				xmac	Xiphophorus_maculatus[platy_fish]_4.4.2	yes
NC_008883.1	Glypta fumiferanae ichnovirus	2631				xtro	Xenopus_tropicalis[frog]_xenTro2	yes
NC_008932.1	Glypta fumiferanae ichnovirus	5156				zmay	Zea_mays[corn]		yes
NC_008908.1	Glypta fumiferanae ichnovirus	3083
NC_008930.1	Glypta fumiferanae ichnovirus	4829					Total	75	25	65	50	48	15	5	24
NC_008921.1	Glypta fumiferanae ichnovirus	3498
NC_008933.1	Glypta fumiferanae ichnovirus	2060
NC_008837.1	Glypta fumiferanae ichnovirus	1533
NC_008900.1	Glypta fumiferanae ichnovirus	2924
NC_008861.1	Glypta fumiferanae ichnovirus	2295
NC_008860.1	Glypta fumiferanae ichnovirus	2285
NC_008936.1	Glypta fumiferanae ichnovirus	2588
NC_008901.1	Glypta fumiferanae ichnovirus	2930
NC_008906.1	Glypta fumiferanae ichnovirus	3036
NC_008844.1	Glypta fumiferanae ichnovirus	1948
NC_008905.1	Glypta fumiferanae ichnovirus	2997
NC_008894.1	Glypta fumiferanae ichnovirus	2819
NC_008925.1	Glypta fumiferanae ichnovirus	3821
NC_008885.1	Glypta fumiferanae ichnovirus	2641
NC_008941.1	Glypta fumiferanae ichnovirus	4459
NC_008880.1	Glypta fumiferanae ichnovirus	2598
NC_008874.1	Glypta fumiferanae ichnovirus	2509
NC_008914.1	Glypta fumiferanae ichnovirus	3243
NC_008870.1	Glypta fumiferanae ichnovirus	2415
NC_008849.1	Glypta fumiferanae ichnovirus	2074
NC_008902.1	Glypta fumiferanae ichnovirus	2933
NC_008923.1	Glypta fumiferanae ichnovirus	3743
NC_008857.1	Glypta fumiferanae ichnovirus	2199
NC_008915.1	Glypta fumiferanae ichnovirus	3307
NC_008924.1	Glypta fumiferanae ichnovirus	3761
NC_008904.1	Glypta fumiferanae ichnovirus	2944
NC_008934.1	Glypta fumiferanae ichnovirus	2309
NC_008928.1	Glypta fumiferanae ichnovirus	4340
NC_008886.1	Glypta fumiferanae ichnovirus	2646
NC_008881.1	Glypta fumiferanae ichnovirus	2615
NC_008858.1	Glypta fumiferanae ichnovirus	2235
NC_008865.1	Glypta fumiferanae ichnovirus	2358
NC_008889.1	Glypta fumiferanae ichnovirus	2738
NC_008913.1	Glypta fumiferanae ichnovirus	3157
NC_008896.1	Glypta fumiferanae ichnovirus	2856
NC_008935.1	Glypta fumiferanae ichnovirus	2502
NC_008867.1	Glypta fumiferanae ichnovirus	2380
NC_008917.1	Glypta fumiferanae ichnovirus	3343
NC_008938.1	Glypta fumiferanae ichnovirus	2840
NC_008855.1	Glypta fumiferanae ichnovirus	2179
NC_008893.1	Glypta fumiferanae ichnovirus	2808
NC_008912.1	Glypta fumiferanae ichnovirus	3141
NC_008859.1	Glypta fumiferanae ichnovirus	2262
NC_008910.1	Glypta fumiferanae ichnovirus	3117
NC_008850.1	Glypta fumiferanae ichnovirus	2079
NC_008842.1	Glypta fumiferanae ichnovirus	1940
NC_008848.1	Glypta fumiferanae ichnovirus	2066
NC_008841.1	Glypta fumiferanae ichnovirus	1916
NC_008847.1	Glypta fumiferanae ichnovirus	2005
NC_008903.1	Glypta fumiferanae ichnovirus	2934
NC_008854.1	Glypta fumiferanae ichnovirus	2177
NC_008838.1	Glypta fumiferanae ichnovirus	1657
NC_008897.1	Glypta fumiferanae ichnovirus	2871
NC_008940.1	Glypta fumiferanae ichnovirus	3140
NC_008878.1	Glypta fumiferanae ichnovirus	2579
NC_008856.1	Glypta fumiferanae ichnovirus	2195
NC_008929.1	Glypta fumiferanae ichnovirus	4707	291597
EU001259.1	Glyptapanteles_flavicoxis_bracovirus_segment_1	38757
EU001267.1	Glyptapanteles_flavicoxis_bracovirus_segment_10	50693
EU001268.1	Glyptapanteles_flavicoxis_bracovirus_segment_11	29631
EU001269.1	Glyptapanteles_flavicoxis_bracovirus_segment_12	8074
EU001270.1	Glyptapanteles_flavicoxis_bracovirus_segment_13	31710
EU001271.1	Glyptapanteles_flavicoxis_bracovirus_segment_14	28120
EU001272.1	Glyptapanteles_flavicoxis_bracovirus_segment_15	20527
EU001273.1	Glyptapanteles_flavicoxis_bracovirus_segment_17	13595
EU001274.1	Glyptapanteles_flavicoxis_bracovirus_segment_18	18404
EU001275.1	Glyptapanteles_flavicoxis_bracovirus_segment_19	11120
EU001260.1	Glyptapanteles_flavicoxis_bracovirus_segment_2	35842
EU001276.1	Glyptapanteles_flavicoxis_bracovirus_segment_20	9701
EU001277.1	Glyptapanteles_flavicoxis_bracovirus_segment_21	8137
EU001278.1	Glyptapanteles_flavicoxis_bracovirus_segment_22	16845
EU001279.1	Glyptapanteles_flavicoxis_bracovirus_segment_23	16987
EU001280.1	Glyptapanteles_flavicoxis_bracovirus_segment_24	13182
EU001281.1	Glyptapanteles_flavicoxis_bracovirus_segment_26	28551
EU001282.1	Glyptapanteles_flavicoxis_bracovirus_segment_27	11118
EU001283.1	Glyptapanteles_flavicoxis_bracovirus_segment_28	17937
EU001284.1	Glyptapanteles_flavicoxis_bracovirus_segment_29	12859
EU001261.1	Glyptapanteles_flavicoxis_bracovirus_segment_3	16057
EU001285.1	Glyptapanteles_flavicoxis_bracovirus_segment_31	9488
EU001262.1	Glyptapanteles_flavicoxis_bracovirus_segment_4	13357
EU001263.1	Glyptapanteles_flavicoxis_bracovirus_segment_5	41240
EU001264.1	Glyptapanteles_flavicoxis_bracovirus_segment_6	23555
EU001265.1	Glyptapanteles_flavicoxis_bracovirus_segment_7	13134
EU001266.1	Glyptapanteles_flavicoxis_bracovirus_segment_9	3759	542380
EF051505.1	Glyptapanteles_indiensis_bracovirus_segment_1	21829
EU001243.1	Glyptapanteles_indiensis_bracovirus_segment_10	36820
EU001244.1	Glyptapanteles_indiensis_bracovirus_segment_11	25596
EU001245.1	Glyptapanteles_indiensis_bracovirus_segment_13	26307
EU001246.1	Glyptapanteles_indiensis_bracovirus_segment_14	25602
EU001247.1	Glyptapanteles_indiensis_bracovirus_segment_15	18205
EF051506.1	Glyptapanteles_indiensis_bracovirus_segment_2	23513
EU001250.1	Glyptapanteles_indiensis_bracovirus_segment_20	9686
EU001251.1	Glyptapanteles_indiensis_bracovirus_segment_22	18864
EU001252.1	Glyptapanteles_indiensis_bracovirus_segment_23	18522
EU001253.1	Glyptapanteles_indiensis_bracovirus_segment_24	37261
EU001254.1	Glyptapanteles_indiensis_bracovirus_segment_25	18594
EU001255.1	Glyptapanteles_indiensis_bracovirus_segment_26	24831
EU001256.1	Glyptapanteles_indiensis_bracovirus_segment_28	15161
EF051507.1	Glyptapanteles_indiensis_bracovirus_segment_3	16355
EU001258.1	Glyptapanteles_indiensis_bracovirus_segment_30	12911
EF051508.1	Glyptapanteles_indiensis_bracovirus_segment_4	13591
EF051509.1	Glyptapanteles_indiensis_bracovirus_segment_5	25971
EF051510.1	Glyptapanteles_indiensis_bracovirus_segment_6	20380
EF051511.1	Glyptapanteles_indiensis_bracovirus_segment_7	22407
EF051512.1	Glyptapanteles_indiensis_bracovirus_segment_8	10057
AY871265.1	Glyptapanteles_indiensis_bracovirus_segment_F	18583	461046
NC_008969.1	Hyposoter fugitivus ichnovirus	3957
NC_008986.1	Hyposoter fugitivus ichnovirus	5047
NC_008993.1	Hyposoter fugitivus ichnovirus	5530
NC_008955.1	Hyposoter fugitivus ichnovirus	3548
NC_008956.1	Hyposoter fugitivus ichnovirus	3153
NC_008991.1	Hyposoter fugitivus ichnovirus	5328
NC_008970.1	Hyposoter fugitivus ichnovirus	4006
NC_008976.1	Hyposoter fugitivus ichnovirus	4188
NC_008977.1	Hyposoter fugitivus ichnovirus	4225
NC_008988.1	Hyposoter fugitivus ichnovirus	5070
NC_008981.1	Hyposoter fugitivus ichnovirus	4495
NC_008947.1	Hyposoter fugitivus ichnovirus	2755
NC_008990.1	Hyposoter fugitivus ichnovirus	5298
NC_008971.1	Hyposoter fugitivus ichnovirus	4126
NC_008972.1	Hyposoter fugitivus ichnovirus	4144
NC_008995.1	Hyposoter fugitivus ichnovirus	5848
NC_008984.1	Hyposoter fugitivus ichnovirus	4729
NC_008985.1	Hyposoter fugitivus ichnovirus	4914
NC_008968.1	Hyposoter fugitivus ichnovirus	3868
NC_008992.1	Hyposoter fugitivus ichnovirus	5353
NC_008989.1	Hyposoter fugitivus ichnovirus	5108
NC_008951.1	Hyposoter fugitivus ichnovirus	3590
NC_008996.1	Hyposoter fugitivus ichnovirus	5404
NC_008961.1	Hyposoter fugitivus ichnovirus	3293
NC_008982.1	Hyposoter fugitivus ichnovirus	4562
NC_008953.1	Hyposoter fugitivus ichnovirus	3935
NC_008987.1	Hyposoter fugitivus ichnovirus	5050
NC_008966.1	Hyposoter fugitivus ichnovirus	3638
NC_008950.1	Hyposoter fugitivus ichnovirus	5254
NC_008964.1	Hyposoter fugitivus ichnovirus	3573
NC_009001.1	Hyposoter fugitivus ichnovirus	4461
NC_008983.1	Hyposoter fugitivus ichnovirus	4720
NC_008959.1	Hyposoter fugitivus ichnovirus	3213
NC_009002.1	Hyposoter fugitivus ichnovirus	4808
NC_009000.1	Hyposoter fugitivus ichnovirus	3831
NC_008973.1	Hyposoter fugitivus ichnovirus	4180
NC_008978.1	Hyposoter fugitivus ichnovirus	4247
NC_008965.1	Hyposoter fugitivus ichnovirus	3591
NC_008954.1	Hyposoter fugitivus ichnovirus	4351
NC_008997.1	Hyposoter fugitivus ichnovirus	6654
NC_008979.1	Hyposoter fugitivus ichnovirus	4264
NC_008949.1	Hyposoter fugitivus ichnovirus	3510
NC_008962.1	Hyposoter fugitivus ichnovirus	3385
NC_008994.1	Hyposoter fugitivus ichnovirus	5579
NC_008960.1	Hyposoter fugitivus ichnovirus	3225
NC_008957.1	Hyposoter fugitivus ichnovirus	2851
NC_008963.1	Hyposoter fugitivus ichnovirus	3573
NC_008980.1	Hyposoter fugitivus ichnovirus	4367
NC_009003.1	Hyposoter fugitivus ichnovirus	6145
NC_008998.1	Hyposoter fugitivus ichnovirus	8851
NC_008946.1	Hyposoter fugitivus ichnovirus	4692
NC_008948.1	Hyposoter fugitivus ichnovirus	4442
NC_008958.1	Hyposoter fugitivus ichnovirus	2857
NC_008999.1	Hyposoter fugitivus ichnovirus	3402
NC_008952.1	Hyposoter fugitivus ichnovirus	4063
NC_008967.1	Hyposoter fugitivus ichnovirus	3841	246092
AF464931.1	Hyposoter_didymator_ichnovirus_segment_SH-A	2570
AF364057.1	Hyposoter_didymator_ichnovirus_segment_SH-B	3536
AF464930.1	Hyposoter_didymator_ichnovirus_segment_SH-C	3951
AF364055.1	Hyposoter_didymator_ichnovirus_segment_SH-E	4644
AF156933.2	Hyposoter_didymator_ichnovirus_segment_SH-F	4895
AF479654.1	Hyposoter_didymator_ichnovirus_segment_SH-G	5633	25229
AY556383.1	Hyposoter_fugitivus_ichnovirus_segment_A1	2755
AY935249.1	Hyposoter_fugitivus_ichnovirus_segment_B1	3153
AY570798.1	Hyposoter_fugitivus_ichnovirus_segment_B11	3590
AY577428.1	Hyposoter_fugitivus_ichnovirus_segment_B17	3935
AY563518.1	Hyposoter_fugitivus_ichnovirus_segment_B7	3510
AY597814.1	Hyposoter_fugitivus_ichnovirus_segment_B8	3548
AY577429.1	Hyposoter_fugitivus_ichnovirus_segment_C10	4351
AY556384.1	Hyposoter_fugitivus_ichnovirus_segment_C12	4442
AY547319.1	Hyposoter_fugitivus_ichnovirus_segment_C16	4692
AY570799.1	Hyposoter_fugitivus_ichnovirus_segment_C2	4063
AY563519.1	Hyposoter_fugitivus_ichnovirus_segment_D5	5254	43293
NC_007031.1	Microplitis demolitor bracovirus	7228
NC_007034.1	Microplitis demolitor bracovirus	10790
NC_007029.1	Microplitis demolitor bracovirus	6307
NC_007038.1	Microplitis demolitor bracovirus	15218
NC_007030.2	Microplitis demolitor bracovirus	4576
NC_007037.1	Microplitis demolitor bracovirus	15058
NC_007033.1	Microplitis demolitor bracovirus	7823
NC_007032.1	Microplitis demolitor bracovirus	9604
NC_007036.1	Microplitis demolitor bracovirus	13704
NC_007040.1	Microplitis demolitor bracovirus	15096
NC_007035.1	Microplitis demolitor bracovirus	11238
NC_007039.1	Microplitis demolitor bracovirus	17355
NC_007028.1	Microplitis demolitor bracovirus	3611
NC_007041.1	Microplitis demolitor bracovirus	13279
NC_007044.1	Microplitis demolitor bracovirus	34334	185221
AB291138.1	Tranosema_rostrale_ichnovirus_segment_A1	4121
AB291139.1	Tranosema_rostrale_ichnovirus_segment_A2	4508
AB291140.1	Tranosema_rostrale_ichnovirus_segment_B1	4870
AB291141.1	Tranosema_rostrale_ichnovirus_segment_B2	4957
AB291164.2	Tranosema_rostrale_ichnovirus_segment_B3	5290
AF529168.2	Tranosema_rostrale_ichnovirus_segment_B4	5410
AY940454.1	Tranosema_rostrale_ichnovirus_segment_C1	5590
AB291142.1	Tranosema_rostrale_ichnovirus_segment_C2	5592
AB291143.1	Tranosema_rostrale_ichnovirus_segment_C3	5609
AB291144.1	Tranosema_rostrale_ichnovirus_segment_C4	5740
AB291145.1	Tranosema_rostrale_ichnovirus_segment_C5	5865
AB291146.1	Tranosema_rostrale_ichnovirus_segment_C6	5950
AB291149.2	Tranosema_rostrale_ichnovirus_segment_D1	7405
AB291150.1	Tranosema_rostrale_ichnovirus_segment_D2	6839
AB291153.1	Tranosema_rostrale_ichnovirus_segment_D5	7012
AB291154.1	Tranosema_rostrale_ichnovirus_segment_D6	7049
AB291155.1	Tranosema_rostrale_ichnovirus_segment_D7	7055
AB291156.1	Tranosema_rostrale_ichnovirus_segment_E1	7408
AF421353.1	Tranosema_rostrale_ichnovirus_segment_F1	7990
AB291158.1	Tranosema_rostrale_ichnovirus_segment_F3	8551
AB291160.2	Tranosema_rostrale_ichnovirus_segment_G2-1	4757
KC176798.1	Tranosema_rostrale_ichnovirus_segment_G2-2	4903
AB291161.2	Tranosema_rostrale_ichnovirus_segment_G3-1	4286
KC176799.1	Tranosema_rostrale_ichnovirus_segment_G3-2	4550
AB291163.1	Tranosema_rostrale_ichnovirus_segment_G5	10139	151446
