# Supplementary material for: Accidental Genetic Engineers: Horizontal Sequence Transfer from Parasitoid Wasps to Their Lepidopteran Hosts
Source: PLoS One. 2014 Oct 8;9(10):e109446. doi: 10.1371/journal.pone.0109446 (PMC4190172; doi:10.1371/journal.pone.0109446)
Supplement: Table S2 — Detailed information for PDV HTS. The first column “PDV#” is an arbitrary numbering scheme for the HTS. “Group” sorts the found PDV sequences into related groups. “Donor wasp species” gives the wasp species that the matching PDV derives from. “matching viral sequence” is the viral sequence a match was found for. “Recipient species” is the species the transferred sequence was found in. “Contig” shows the contig of a sequence. “%id” shows the percentage of matching nucleotides reported by BLAST. “sequence length” is the length of the horizontally transferred sequence. “query start” and “query stop” are the start and stop of the match on the query sequence (virus). “database start” and “database stop” are the start and stop of the match on the database (eukaryote genome). “evalue” is the probability of the match by chance. “score” is the BLAST alignment score. “dn/ds” is the ratio of synonymous to non-synonymous changes between the query virus and the HTS found. “Pfam” shows protein family matches for the sequence. “PCR” shows if the sequence was tested by PCR. (XLSX) [file pone.0109446.s004.xlsx]

## Sheet: PDV hits
PDV#	Group	Donor wasp species	matching viral sequence(query)	Recipient species	Contig(database)	%id	sequence length	query start	query stop	database start	database stop	e-value	score	dnds	Pfam	PCR
1	1	Cotesia congregata	NC_006648.1	Bombyx mori	nscaf2964	88.78	349	9855	10152	2829230	2829578	2e-76	285	0.8336	-	-
2	1	Cotesia congregata	NC_006637.1	Bombyx mori	nscaf3034	86.67	349	5647	5984	4872439	4872787	3e-72	272	1.054	-	-
3	1	Cotesia congregata	NC_006637.1	Bombyx mori	nscaf3099	86.2	351	5648	5995	1793619	1793969	5e-71	268	1.5639	-	-
4	1	Cotesia congregata	NC_006648.1	Bombyx mori	nscaf2827	87.84	376	9856	10146	1348326	1348701	2e-70	266	1.3718	-	-
5	1	Cotesia congregata	NC_006648.1	Bombyx mori	nscaf3026	87.84	343	9856	10146	4299130	4298788	2e-70	266	3.4834	-	-
6	1	Cotesia congregata	NC_006648.1	Bombyx mori	scaffold14798	86.89	341	9854	10176	151	491	2e-70	266	1.1736	-	-
7	1	Cotesia congregata	NC_006648.1	Bombyx mori	scaffold1935	86.89	336	9854	10176	551	216	2e-70	266	1.1235	-	-
8	1	Cotesia congregata	NC_006637.1	Bombyx mori	scaffold23953	86.97	341	5646	5970	599	259	8e-70	264	0.7043	-	-
9	1	Cotesia congregata	NC_006648.1	Bombyx mori	scaffold27348	86.85	340	9855	10176	496	157	8e-70	264	3.3829	-	-
10	1	Cotesia congregata	NC_006648.1	Bombyx mori	nscaf2839	86.81	339	9856	10176	103175	102837	3e-69	262	2.2367	-	-
11	1	Cotesia congregata	NC_006648.1	Bombyx mori	nscaf3031	86.81	339	9856	10176	4974594	4974932	3e-69	262	1.5076	-	-
12	1	Cotesia congregata	NC_006648.1	Bombyx mori	scaffold13551	86.81	339	9856	10176	697	359	3e-69	262	3.0969	-	-
13	1	Cotesia congregata	NC_006648.1	Bombyx mori	scaffold15214	86.81	339	9856	10176	105	443	3e-69	262	0.8643	-	-
14	1	Cotesia congregata	NC_006648.1	Bombyx mori	scaffold1767	86.81	339	9856	10176	3074	3412	3e-69	262	1.3091	-	-
15	1	Cotesia congregata	NC_006648.1	Bombyx mori	scaffold22468	86.81	339	9856	10176	614	276	3e-69	262	1.1926	-	-
16	1	Cotesia congregata	NC_006648.1	Bombyx mori	scaffold2548	87.58	311	9854	10146	316	6	3e-69	262	1.2627	-	-
17	1	Cotesia congregata	NC_006648.1	Bombyx mori	scaffold26569	86.81	339	9856	10176	62	400	3e-69	262	0.3233	-	-
18	1	Cotesia congregata	NC_006648.1	Bombyx mori	scaffold31722	86.81	339	9856	10176	513	175	3e-69	262	1.8467	-	-
19	1	Cotesia congregata	NC_006648.1	Bombyx mori	scaffold5751	86.81	341	9856	10176	348	8	3e-69	262	0.523	-	-
20	1	Cotesia congregata	NC_006648.1	Bombyx mori	nscaf2818	87.54	299	9855	10146	1627974	1628272	1e-68	260	2.6921	-	-
21	1	Cotesia congregata	NC_006648.1	Bombyx mori	nscaf3034	87.5	346	9856	10146	864952	864607	5e-68	258	1.3069	-	-
22	1	Cotesia congregata	NC_006648.1	Bombyx mori	scaffold30325	87.5	339	9856	10146	554	216	5e-68	258	0.5153	-	-
23	1	Cotesia congregata	NC_006648.1	Bombyx mori	nscaf2330	86.54	340	9855	10176	4328068	4327729	2e-67	256	0.6716	-	-
24	1	Cotesia congregata	NC_006648.1	Bombyx mori	nscaf2767	86.54	347	9855	10176	4060686	4061032	2e-67	256	1.947	-	-
25	1	Cotesia congregata	NC_006648.1	Bombyx mori	nscaf2902	86.5	339	9856	10176	1373714	1374052	8e-67	254	1.3858	-	-
26	1	Cotesia congregata	NC_006648.1	Bombyx mori	nscaf2964	86.5	339	9856	10176	1791019	1791357	8e-67	254	1.3964	-	-
27	1	Cotesia congregata	NC_006648.1	Bombyx mori	nscaf3027	86.5	341	9856	10176	1985313	1985653	8e-67	254	2.9499	-	-
28	1	Cotesia congregata	NC_006648.1	Bombyx mori	nscaf3099	86.5	339	9856	10176	1638115	1638453	8e-67	254	0.971	-	-
29	1	Cotesia congregata	NC_006648.1	Bombyx mori	scaffold29692	86.5	341	9856	10176	424	84	8e-67	254	1.0683	-	-
30	1	Cotesia congregata	NC_006648.1	Bombyx mori	scaffold41206	86.5	339	9856	10176	34	372	8e-67	254	0.8739	-	-
31	1	Cotesia congregata	NC_006648.1	Bombyx mori	nscaf2795	87.16	321	9856	10146	1669602	1669282	1e-65	250	3.6816	-	-
32	1	Cotesia congregata	NC_006648.1	Bombyx mori	nscaf2876	87.33	559	9857	10143	1095376	1095934	2e-65	250	1.0603	-	yes
33	1	Cotesia congregata	NC_006648.1	Bombyx mori	nscaf3032	87.16	299	9856	10146	1509080	1508782	1e-65	250	1.8447	-	-
34	1	Cotesia congregata	NC_006648.1	Bombyx mori	nscaf2767	86.24	340	9855	10176	1961830	1961491	5e-65	248	1.2487	-	-
35	1	Cotesia congregata	NC_006648.1	Bombyx mori	nscaf2931	87.25	352	9856	10146	371407	371056	5e-65	248	3.3829	-	-
36	1	Cotesia congregata	NC_006637.1	Bombyx mori	nscaf3013	86.36	357	5646	5970	462656	462300	5e-65	248	3.2836	-	-
37	1	Cotesia congregata	NC_006648.1	Bombyx mori	scaffold1807	86.15	370	9857	10176	542	173	8e-64	244	3.3829	-	-
38	1	Cotesia congregata	NC_006648.1	Bombyx mori	nscaf2398	87.59	282	9856	10117	104187	103906	4e-62	238	3.3829	-	-
39	1	Cotesia congregata	NC_006648.1	Bombyx mori	nscaf2811	87.04	344	9856	10152	125368	125711	5e-62	238	1.794	-	-
40	1	Cotesia congregata	NC_006654.1	Bombyx mori	nscaf2556	89.04	243	749	526	155814	156056	5e-61	234	2.7673	-	-
41	1	Cotesia congregata	NC_006648.1	Bombyx mori	nscaf1898	85.58	339	9856	10176	2938281	2937943	1e-59	230	3.3829	-	-
42	1	Cotesia congregata	NC_006648.1	Bombyx mori	nscaf3031	88.66	254	9857	10090	4635218	4635471	3e-59	228	2.7586	-	-
43	1	Cotesia congregata	NC_006654.1	Bombyx mori	scaffold2598	88.5	241	747	526	774	534	2e-57	222	2.4064	-	-
44	1	Cotesia congregata	NC_006654.1	Bombyx mori	nscaf2813	88.89	207	747	545	113948	114154	1e-55	216	0.0672	-	-
45	1	Cotesia congregata	NC_006640.1	Bombyx mori	nscaf3075	95.65	290	119	253	681633	681922	2e-54	212	3.3829	-	-
46	1	Cotesia congregata	NC_006648.1	Bombyx mori	nscaf3034	85.34	309	9851	10146	1406043	1405735	9e-54	210	3.306	-	-
47	1	Cotesia congregata	NC_006637.1	Bombyx mori	scaffold6369	85	271	5713	5970	385	115	7e-39	161	3.4834	-	-
48	1	Cotesia congregata	NC_006648.1	Bombyx mori	nscaf3015	91.51	243	9857	9959	1534168	1533926	3e-31	135	2.3231	-	-
49	1	Cotesia congregata	NC_006637.1	Bombyx mori	nscaf2888	96.83	236	5714	5776	1685050	1685285	2e-23	109	3.3829	-	-
50	2	Cotesia vestalis	HQ009532.1	Danaus plexippus	DPSCF300013	88.8	390	8604	8364	473382	473771	2e-67	256	0.967	-	-
51	2	Cotesia vestalis	HQ009532.1	Danaus plexippus	DPSCF300179	88.52	385	8605	8362	232886	232502	9e-67	254	3.3829	-	-
52	2	Cotesia vestalis	HQ009532.1	Danaus plexippus	DPSCF300247	88.61	376	8369	8605	109246	109621	5e-65	248	3.508	-	-
53	2	Cotesia vestalis	HQ009530.1	Danaus plexippus	DPSCF300545	85.8	851	13361	13040	27049	27899	1e-61	238	1.3504	-	-
54	2	Cotesia vestalis	HQ009530.1	Danaus plexippus	DPSCF300710	85.8	1159	13361	13040	4425	3267	2e-61	238	0.7679	-	-
55	2	Cotesia vestalis	HQ009532.1	Danaus plexippus	DPSCF300033	88.61	679	8605	8369	60141	60819	6e-60	232	2.3508	-	-
56	2	Cotesia vestalis	HQ009530.1	Danaus plexippus	DPSCF300024	82.92	436	12977	13400	986654	986219	1e-59	230	1.2444	-	-
57	2	Cotesia vestalis	HQ009530.1	Danaus plexippus	DPSCF300019	85.63	414	13040	13361	40017	40430	2e-58	226	0.2809	-	-
58	2	Cotesia vestalis	HQ009530.1	Danaus plexippus	DPSCF300097	84.37	429	12977	13302	180823	181251	2e-58	226	0.7242	-	-
59	2	Cotesia vestalis	HQ009532.1	Danaus plexippus	DPSCF300121	88.57	382	8364	8573	266213	266594	5e-56	218	0.2191	-	-
60	2	Cotesia vestalis	HQ009532.1	Danaus plexippus	DPSCF300234	87.22	270	8582	8362	11869	12138	1e-55	216	0.1749	-	-
61	2	Cotesia vestalis	HQ009532.1	Danaus plexippus	DPSCF300223	88.68	697	8582	8372	766921	767617	1e-54	214	0.1961	-	-
62	2	Cotesia vestalis	HQ009532.1	Danaus plexippus	DPSCF300013	88.13	267	8582	8364	480370	480636	2e-54	212	0.3327	-	-
63	2	Cotesia vestalis	HQ009530.1	Danaus plexippus	DPSCF300056	85.29	275	13136	13402	590211	589937	8e-54	210	0.4903	-	-
64	2	Cotesia vestalis	HQ009530.1	Danaus plexippus	DPSCF300101	84.89	285	12971	13236	448376	448092	1e-52	206	0.4806	-	-
65	2	Cotesia vestalis	HQ009532.1	Danaus plexippus	DPSCF300135	89.06	382	8561	8370	256214	255833	2e-52	206	0.4798	-	-
66	2	Cotesia vestalis	HQ009530.1	Danaus plexippus	DPSCF300352	88.44	207	13236	13040	110880	110674	1e-51	202	0.0103	-	-
67	2	Cotesia vestalis	HQ009532.1	Danaus plexippus	DPSCF300140	87.11	241	8605	8381	304568	304328	7e-51	200	0.7245	-	-
68	2	Cotesia vestalis	HQ009532.1	Danaus plexippus	DPSCF301259	88.29	313	8573	8369	2641	2953	9e-51	200	0.7488	-	-
69	2	Cotesia vestalis	HQ009530.1	Danaus plexippus	DPSCF300205	85.66	278	13131	13385	239143	239420	1e-49	196	0.6184	-	-
70	2	Cotesia vestalis	HQ009530.1	Danaus plexippus	DPSCF300119	87.8	209	13344	13141	347057	347265	1e-48	192	0.7192	-	-
71	2	Cotesia vestalis	HQ009530.1	Danaus plexippus	DPSCF300135	88.12	224	13106	13305	429838	429615	2e-48	192	0.6922	-	-
72	2	Cotesia vestalis	HQ009530.1	Danaus plexippus	DPSCF300168	86.35	297	13142	13388	182194	182490	2e-48	192	0.4731	-	-
73	2	Cotesia vestalis	HQ009530.1	Danaus plexippus	DPSCF300118	86.55	252	13110	13344	488329	488078	3e-47	188	0.4604	-	-
74	2	Cotesia vestalis	HQ009532.1	Danaus plexippus	DPSCF300442	87.69	282	8570	8376	72560	72841	3e-47	188	0.3398	-	-
75	2	Cotesia vestalis	HQ009530.1	Danaus plexippus	DPSCF300004	84.73	262	12971	13222	1070284	1070545	1e-46	186	0.3117	-	-
76	2	Cotesia vestalis	HQ009530.1	Danaus plexippus	DPSCF300353	88.36	265	13137	13323	70745	70481	1e-46	186	0.4727	-	-
77	2	Cotesia vestalis	HQ009530.1	Danaus plexippus	DPSCF300006	87.44	291	13040	13236	99518	99808	5e-46	184	1.1323	-	-
78	2	Cotesia vestalis	HQ009530.1	Danaus plexippus	DPSCF300065	86.55	262	13142	13361	146914	147175	1e-43	176	1.8185	-	-
79	2	Cotesia vestalis	HQ009530.1	Danaus plexippus	DPSCF300012	93.16	261	13106	13222	1264705	1264965	3e-41	168	0.4706	-	-
80	2	Cotesia vestalis	HQ009530.1	Danaus plexippus	DPSCF300021	89.81	233	13141	13297	1452534	1452766	2e-41	168	0.7265	-	-
81	2	Cotesia vestalis	HQ009530.1	Danaus plexippus	DPSCF300360	93.16	252	13106	13222	21665	21414	3e-41	168	0.6006	-	-
82	2	Cotesia vestalis	HQ009530.1	Danaus plexippus	DPSCF300259	87.43	254	13144	13323	271099	271352	1e-40	167	0.4284	-	-
83	2	Cotesia vestalis	HQ009530.1	Danaus plexippus	DPSCF300174	88.55	227	13040	13203	444412	444638	4e-40	165	1.4229	-	-
84	2	Cotesia vestalis	HQ009530.1	Danaus plexippus	DPSCF300228	84.29	268	13144	13401	177424	177157	2e-39	163	0.431	-	-
85	2	Cotesia vestalis	HQ009532.1	Danaus plexippus	DPSCF300001	85.78	226	8605	8404	2148566	2148341	5e-39	161	46.654	-	-
86	2	Cotesia vestalis	HQ009530.1	Danaus plexippus	DPSCF300127	84.38	290	13326	13075	210642	210931	3e-38	159	1.5257	-	-
87	2	Cotesia vestalis	HQ009530.1	Danaus plexippus	DPSCF300109	89.51	241	13061	13203	88497	88257	9e-38	157	0.7161	-	-
88	2	Cotesia vestalis	HQ009530.1	Danaus plexippus	DPSCF300909	85.65	208	13140	13344	3284	3491	8e-38	157	0.678	-	-
89	2	Cotesia vestalis	HQ009530.1	Danaus plexippus	DPSCF300020	90.68	263	13105	13222	372924	373186	1e-34	147	0.857	-	-
90	2	Cotesia vestalis	HQ009530.1	Danaus plexippus	DPSCF300203	83.26	264	13143	13361	174272	174009	9e-26	117	86.2626	-	-
91	3	Cotesia vestalis	HQ009550.1	Bombyx mori	nscaf2853	85.71	237	27596	27815	4835780	4836016	3e-47	188	0.9501	-	-
92	3	Cotesia vestalis	HQ009550.1	Bombyx mori	nscaf3022	85.12	224	27605	27815	624379	624602	6e-42	170	0.0095	-	-
93	3	Cotesia vestalis	HQ009550.1	Bombyx mori	nscaf2930	82.3	212	27605	27810	5618511	5618300	4e-24	111	1.3172	-	-
94	4	Cotesia congregata	NC_006654.1	Danaus plexippus	DPSCF300640	88.46	6570	747	2945	6168	12737	1e-200	2337	1.5364	BEN, Pfam-B_3333	-
95	4	Cotesia congregata	NC_006654.1	Danaus plexippus	DPSCF300080	89.55	4091	1407	2945	500672	504762	1e-200	1770	0.303	-	-
96	4	Cotesia congregata	NC_006660.1	Danaus plexippus	DPSCF300216	90.33	2188	3833	4752	118567	116380	1e-200	1112	1.0305	BEN	-
97	5	Cotesia congregata	NC_006660.1	Danaus plexippus	DPSCF300320	91.15	409	9502	9919	22086	21678	7e-154	543	0.7362	-	-
98	5	Cotesia congregata	NC_006660.1	Danaus plexippus	DPSCF300367	91.67	339	9502	9849	24521	24859	3e-131	468	0.3233	-	-
99	6	Cotesia vestalis	HQ009550.1	Bombyx mori	nscaf2734	85.94	207	27606	27733	13474	13680	4e-24	111	0.3989	-	yes
100	7	Cotesia congregata	NC_006645.1	Bombyx mori	nscaf2953	87.9	415	2730	2976	1176763	1177177	2e-64	246	0.4589	-	yes
101	8	Cotesia congregata	NC_006644.1	Bombyx mori	nscaf3026	87.68	1918	4598	6494	4677185	4675268	1e-200	1861	0.4301	-	yes
102	9	Cotesia congregata	NC_006633.1	Danaus plexippus	DPSCF300035	92.39	891	13801	13513	46422	47312	6e-110	398	0.6675	-	-
103	10	Cotesia vestalis	HQ009530.1	Danaus plexippus	DPSCF300063	82.38	245	12710	12901	1108985	1108741	3e-22	105	0.4964	-	-
104	11	Cotesia vestalis	HQ009545.1	Danaus plexippus	DPSCF300088	82.52	338	6218	6543	1248817	1248480	2e-48	192	0.4756	-	-
105	12	Cotesia congregata	NC_006639.1	Danaus plexippus	DPSCF300184	87.72	1547	5608	6731	130535	128989	1e-200	1134	0.0696	-	-
